# Supplementary material for: Differing Expression and Potential Immunological Role of C-Type Lectin Receptors of Two Different Chicken Breeds against Low Pathogenic H9N2 Avian Influenza Virus
Source: Pathogens. 2024 Jan 22;13(1):95. doi: 10.3390/pathogens13010095 (PMC10818356; doi:10.3390/pathogens13010095)
Supplement: Supplementary file 1 [file pathogens-13-00095-s001.zip]

Archive with 1 entries (1 files):
- pathogens-2780218-supplementary.pdf
